# Supplementary material for: Programmed Cell Death-1/Programmed Cell Death-1 Ligand as Prognostic Markers of Coronavirus Disease 2019 Severity
Source: Cells. 2022 Jun 20;11(12):1978. doi: 10.3390/cells11121978 (PMC9222173; doi:10.3390/cells11121978)
Supplement: Supplementary file 1 [file cells-11-01978-s001.zip]

Archive with 1 entries (1 files):
- cells-1737772-supplementary.pdf
